# Supplementary material for: Study of the Influence of Chitosan-Wrapped Carbon Nanotubes on Biopolymer Film Properties
Source: Polymers (Basel). 2025 Mar 26;17(7):889. doi: 10.3390/polym17070889 (PMC11991639; doi:10.3390/polym17070889)
Supplement: Supplementary file 1 [file polymers-17-00889-s001.zip]

Archive with 1 entries (1 files):
- polymers-3518081-supplementary.pdf
